# Supplementary material for: Multifunctional Medical Grade Resin with Enhanced Mechanical and Antibacterial Properties: The Effect of Copper Nano-Inclusions in Vat Polymerization (VPP) Additive Manufacturing
Source: J Funct Biomater. 2022 Nov 21;13(4):258. doi: 10.3390/jfb13040258 (PMC9680439; doi:10.3390/jfb13040258)
Supplement: Supplementary file 1 [file jfb-13-00258-s001.zip]

Archive with 1 entries (1 files):
- jfb-2030620-supplementary.pdf
